# Supplementary material for: A high-quality assembly revealing the PMEL gene for the unique plumage phenotype in Liancheng ducks
Source: Gigascience. 2025 Jan 13;14:giae114. doi: 10.1093/gigascience/giae114 (PMC11727711; doi:10.1093/gigascience/giae114)
Supplement: giae114_Supplemental_Files [file giae114_supplemental_files.zip › Supplementary Tables.xlsx]

## Sheet: Table S1
Table S1 List of 366 duck genome resequencing used in the study.
Library_ID	Sample_name	Biosample or Accession	Sex	Breed	Age	Tissue
1	2005-01218	SAMN31217796	female	Pekin duck	6W	Blood
2	2005-01523	SAMN31217797	male	Pekin duck	6W	Blood
3	2005-03124	SAMN31217798	male	Pekin duck	6W	Blood
4	2005-03223	SAMN31217799	male	Pekin duck	6W	Blood
5	2005-09326	SAMN31217800	male	Pekin duck	6W	Blood
6	2005-09522	SAMN31217801	male	Pekin duck	6W	Blood
7	2005-10425	SAMN31217802	female	Pekin duck	6W	Blood
8	2005-16319	SAMN31217803	female	Pekin duck	6W	Blood
9	2005-17104	SAMN31217804	male	Pekin duck	6W	Blood
10	2005-21327	SAMN31217805	female	Pekin duck	6W	Blood
11	2005-21513	SAMN31217806	male	Pekin duck	6W	Blood
12	2005-26312	SAMN31217807	male	Pekin duck	6W	Blood
13	2005-27224	SAMN31217808	female	Pekin duck	6W	Blood
14	2005-28235	SAMN31217809	female	Pekin duck	6W	Blood
15	2005-30422	SAMN31217810	male	Pekin duck	6W	Blood
16	2005-33304	SAMN31217811	male	Pekin duck	6W	Blood
17	2005-35510	SAMN31217812	female	Pekin duck	6W	Blood
18	2005-38308	SAMN31217813	male	Pekin duck	6W	Blood
19	2005-40302	SAMN31217814	female	Pekin duck	6W	Blood
20	2005-40401	SAMN31217815	male	Pekin duck	6W	Blood
21	2005-40403	SAMN31217816	female	Pekin duck	6W	Blood
22	2005-42105	SAMN31217817	male	Pekin duck	6W	Blood
23	2005-43211	SAMN31217818	female	Pekin duck	6W	Blood
24	2005-47217	SAMN31217819	female	Pekin duck	6W	Blood
25	2005-47308	SAMN31217820	female	Pekin duck	6W	Blood
26	2005-47310	SAMN31217821	female	Pekin duck	6W	Blood
27	2005-48409	SAMN31217822	male	Pekin duck	6W	Blood
28	2005-48503	SAMN31217823	female	Pekin duck	6W	Blood
29	2008-06417	SAMN31217824	male	Pekin duck	6W	Blood
30	2008-10531	SAMN31217825	male	Pekin duck	6W	Blood
31	2008-12454	SAMN31217826	male	Pekin duck	6W	Blood
32	2008-182	SAMN31217827	female	Pekin duck	6W	Blood
33	2008-183	SAMN31217828	female	Pekin duck	6W	Blood
34	2008-184	SAMN31217829	female	Pekin duck	6W	Blood
35	2008-185	SAMN31217830	female	Pekin duck	6W	Blood
36	2008-186	SAMN31217831	female	Pekin duck	6W	Blood
37	2008-187	SAMN31217832	female	Pekin duck	6W	Blood
38	2008-188	SAMN31217833	female	Pekin duck	6W	Blood
39	2008-189	SAMN31217834	female	Pekin duck	6W	Blood
40	2008-190	SAMN31217835	female	Pekin duck	6W	Blood
41	2008-191	SAMN31217836	female	Pekin duck	6W	Blood
42	2008-192	SAMN31217837	female	Pekin duck	6W	Blood
43	2008-194	SAMN31217838	female	Pekin duck	6W	Blood
44	2008-30432	SAMN31217839	female	Pekin duck	6W	Blood
45	2008-34321	SAMN31217840	male	Pekin duck	6W	Blood
46	2008-40321	SAMN31217841	male	Pekin duck	6W	Blood
47	2008-47240	SAMN31217842	male	Pekin duck	6W	Blood
48	2008-48431	SAMN31217843	female	Pekin duck	6W	Blood
49	2008-49577	SAMN31217844	female	Pekin duck	6W	Blood
50	2008-53541	SAMN31217845	male	Pekin duck	6W	Blood
51	2008-5439	SAMN31217846	male	Pekin duck	6W	Blood
52	2008-5541	SAMN31217847	male	Pekin duck	6W	Blood
53	2008-947	SAMN31217848	male	Pekin duck	6W	Blood
54	2008-949	SAMN31217849	male	Pekin duck	6W	Blood
55	2008-950	SAMN31217850	male	Pekin duck	6W	Blood
56	2008-952	SAMN31217851	male	Pekin duck	6W	Blood
57	2008-953	SAMN31217852	male	Pekin duck	6W	Blood
58	2011-082104	SAMN31217853	male	Pekin duck	6W	Blood
59	2011-1103	SAMN31217854	female	Pekin duck	6W	Blood
60	2011-1907	SAMN31217855	female	Pekin duck	6W	Blood
61	2011-1908	SAMN31217856	female	Pekin duck	6W	Blood
62	2011-1909	SAMN31217857	female	Pekin duck	6W	Blood
63	2011-1910	SAMN31217858	female	Pekin duck	6W	Blood
64	2011-1911	SAMN31217859	female	Pekin duck	6W	Blood
65	2011-1912	SAMN31217860	female	Pekin duck	6W	Blood
66	2011-1913	SAMN31217861	male	Pekin duck	6W	Blood
67	2011-1916	SAMN31217862	female	Pekin duck	6W	Blood
68	2011-221103	SAMN31217863	male	Pekin duck	6W	Blood
69	2011-221107	SAMN31217864	male	Pekin duck	6W	Blood
70	2011-272105	SAMN31217865	female	Pekin duck	6W	Blood
71	2011-342103	SAMN31217866	female	Pekin duck	6W	Blood
72	2011-392102	SAMN31217867	male	Pekin duck	6W	Blood
73	2011-392105	SAMN31217868	male	Pekin duck	6W	Blood
74	2011-392109	SAMN31217869	male	Pekin duck	6W	Blood
75	2011-431107	SAMN31217870	male	Pekin duck	6W	Blood
76	2011-432106	SAMN31217871	male	Pekin duck	6W	Blood
77	2011-452101	SAMN31217872	female	Pekin duck	6W	Blood
78	2011-461102	SAMN31217873	male	Pekin duck	6W	Blood
79	2011-461104	SAMN31217874	male	Pekin duck	6W	Blood
80	2011-491110	SAMN31217875	female	Pekin duck	6W	Blood
81	2011-591104	SAMN31217876	male	Pekin duck	6W	Blood
82	2011-651101	SAMN31217877	female	Pekin duck	6W	Blood
83	2011-681107	SAMN31217878	male	Pekin duck	6W	Blood
84	2011-772161	SAMN31217879	female	Pekin duck	6W	Blood
85	2011-852105	SAMN31217880	female	Pekin duck	6W	Blood
86	2011-871108	SAMN31217881	male	Pekin duck	6W	Blood
87	2011-881103	SAMN31217882	male	Pekin duck	6W	Blood
88	2014-0003	SAMN31217883	male	Pekin duck	6W	Blood
89	2014-3347	SAMN31217884	male	Pekin duck	6W	Blood
90	2014-3408	SAMN31217885	male	Pekin duck	6W	Blood
91	2014-3462	SAMN31217886	female	Pekin duck	6W	Blood
92	2014-3518	SAMN31217887	male	Pekin duck	6W	Blood
93	2014-3529	SAMN31217888	male	Pekin duck	6W	Blood
94	2014-3536	SAMN31217889	female	Pekin duck	6W	Blood
95	2014-3540	SAMN31217890	female	Pekin duck	6W	Blood
96	2014-3554	SAMN31217891	male	Pekin duck	6W	Blood
97	2014-3623	SAMN31217892	female	Pekin duck	6W	Blood
98	2014-3648	SAMN31217893	female	Pekin duck	6W	Blood
99	2014-3702	SAMN31217894	female	Pekin duck	6W	Blood
100	2014-3719	SAMN31217895	female	Pekin duck	6W	Blood
101	2014-3724	SAMN31217896	male	Pekin duck	6W	Blood
102	2014-3743	SAMN31217897	female	Pekin duck	6W	Blood
103	2014-3748	SAMN31217898	female	Pekin duck	6W	Blood
104	2014-3775	SAMN31217899	female	Pekin duck	6W	Blood
105	2014-3867	SAMN31217900	female	Pekin duck	6W	Blood
106	2014-3916	SAMN31217901	male	Pekin duck	6W	Blood
107	2014-3973	SAMN31217902	female	Pekin duck	6W	Blood
108	2014-3994	SAMN31217903	female	Pekin duck	6W	Blood
109	2014-4029	SAMN31217904	male	Pekin duck	6W	Blood
110	2014-4035	SAMN31217905	male	Pekin duck	6W	Blood
111	2014-4241	SAMN31217906	male	Pekin duck	6W	Blood
112	2014-4273	SAMN31217907	male	Pekin duck	6W	Blood
113	2014-4352	SAMN31217908	male	Pekin duck	6W	Blood
114	2014-4374	SAMN31217909	female	Pekin duck	6W	Blood
115	2014-4410	SAMN31217910	male	Pekin duck	6W	Blood
116	2014-4461	SAMN31217911	male	Pekin duck	6W	Blood
117	2014-4523	SAMN31217912	female	Pekin duck	6W	Blood
118	R388	SRR19799083	female	Liancheng duck	6W	Blood
119	R389	SRR19799081	female	Liancheng duck	6W	Blood
120	R391	SRR19799080	male	Liancheng duck	6W	Blood
121	R401	SRR19799079	male	Liancheng duck	6W	Blood
122	R404	SRR19799078	female	Liancheng duck	6W	Blood
123	R407	SRR19799077	female	Liancheng duck	6W	Blood
124	R408	SRR19799076	female	Liancheng duck	6W	Blood
125	R410	SRR19799075	female	Liancheng duck	6W	Blood
126	R419	SRR19799074	male	Liancheng duck	6W	Blood
127	R425	SRR19799072	male	Liancheng duck	6W	Blood
128	R427	SRR19799070	male	Liancheng duck	6W	Blood
129	R431	SRR19799069	male	Liancheng duck	6W	Blood
130	R433	SRR19799068	male	Liancheng duck	6W	Blood
131	R435	SRR19799067	male	Liancheng duck	6W	Blood
132	R436	SRR19799066	female	Liancheng duck	6W	Blood
133	R437	SRR19799065	female	Liancheng duck	6W	Blood
134	R444	SRR19799064	male	Liancheng duck	6W	Blood
135	R445	SRR19799063	female	Liancheng duck	6W	Blood
136	R448	SRR19799062	female	Liancheng duck	6W	Blood
137	R449	SRR19799061	male	Liancheng duck	6W	Blood
138	R450	SRR19799059	male	Liancheng duck	6W	Blood
139	R454	SRR19799058	female	Liancheng duck	6W	Blood
140	R458	SRR19799057	female	Liancheng duck	6W	Blood
141	R459	SRR19799056	male	Liancheng duck	6W	Blood
142	R460	SRR19799055	male	Liancheng duck	6W	Blood
143	R461	SRR19799054	male	Liancheng duck	6W	Blood
144	R462	SRR19799260	female	Liancheng duck	6W	Blood
145	R463	SRR19799259	female	Liancheng duck	6W	Blood
146	R466	SRR19799258	male	Liancheng duck	6W	Blood
147	R470	SRR28988868	female	Liancheng duck	6W	Blood
148	R474	SRR28988867	female	Liancheng duck	6W	Blood
149	R475	SRR28988866	female	Liancheng duck	6W	Blood
150	R481	SRR28988865	female	Liancheng duck	6W	Blood
151	R482	SRR28988864	male	Liancheng duck	6W	Blood
152	R483	SRR28988863	male	Liancheng duck	6W	Blood
153	R486	SRR28988862	female	Liancheng duck	6W	Blood
154	R492	SRR28988861	female	Liancheng duck	6W	Blood
155	R493	SRR28988860	female	Liancheng duck	6W	Blood
156	R496	SRR28988859	male	Liancheng duck	6W	Blood
157	R497	SRR28988858	female	Liancheng duck	6W	Blood
158	R498	SRR28988857	female	Liancheng duck	6W	Blood
159	R501	SRR28988856	male	Liancheng duck	6W	Blood
160	R503	SRR28988855	male	Liancheng duck	6W	Blood
161	R504	SRR28988854	male	Liancheng duck	6W	Blood
162	R505	SRR28988853	male	Liancheng duck	6W	Blood
163	R512	SRR28988852	female	Liancheng duck	6W	Blood
164	R513	SRR28988851	male	Liancheng duck	6W	Blood
165	R515	SRR28988850	male	Liancheng duck	6W	Blood
166	R516	SRR28988849	male	Liancheng duck	6W	Blood
167	R518	SRR28988848	male	Liancheng duck	6W	Blood
168	R522	SRR28988847	female	Liancheng duck	6W	Blood
169	R523	SRR28988846	male	Liancheng duck	6W	Blood
170	R524	SRR28988845	male	Liancheng duck	6W	Blood
171	R526	SRR28988844	female	Liancheng duck	6W	Blood
172	R528	SRR28988843	female	Liancheng duck	6W	Blood
173	R535	SRR28988842	female	Liancheng duck	6W	Blood
174	R539	SRR28988841	male	Liancheng duck	6W	Blood
175	R541	SRR28988840	male	Liancheng duck	6W	Blood
176	R542	SRR28988839	male	Liancheng duck	6W	Blood
177	R1000	SRR19799120	female	WB duck	6W	Blood
178	R1001	SRR19799119	female	WB duck	6W	Blood
179	R1002	SRR19799118	male	WB duck	6W	Blood
180	R1004	SRR19799053	male	WB duck	6W	Blood
181	R1006	SRR19799052	male	WB duck	6W	Blood
182	R1007	SRR19799051	female	WB duck	6W	Blood
183	R1008	SRR19799050	female	WB duck	6W	Blood
184	R1009	SRR19799049	male	WB duck	6W	Blood
185	R1010	SRR19799048	male	WB duck	6W	Blood
186	R1012	SRR19799047	male	WB duck	6W	Blood
187	R1016	SRR19799045	female	WB duck	6W	Blood
188	R1017	SRR19799044	female	WB duck	6W	Blood
189	R1018	SRR19799042	male	WB duck	6W	Blood
190	R1020	SRR19799041	female	WB duck	6W	Blood
191	R1106	SRR19799199	female	WB duck	6W	Blood
192	R1110	SRR19799197	female	WB duck	6W	Blood
193	R1111	SRR19799196	female	WB duck	6W	Blood
194	R1112	SRR19799195	female	WB duck	6W	Blood
195	R1113	SRR19799193	male	WB duck	6W	Blood
196	R1115	SRR19799192	male	WB duck	6W	Blood
197	R1116	SRR19799191	female	WB duck	6W	Blood
198	R1120	SRR19799189	male	WB duck	6W	Blood
199	R1127	SRR19799015	female	WB duck	6W	Blood
200	R1130	SRR19799014	male	WB duck	6W	Blood
201	R1290	SRR19799288	female	WB duck	6W	Blood
202	R1292	SRR19799287	male	WB duck	6W	Blood
203	R1300	SRR19799280	female	WB duck	6W	Blood
204	R1301	SRR19799279	female	WB duck	6W	Blood
205	R1305	SRR19799277	male	WB duck	6W	Blood
206	R1306	SRR19799276	female	WB duck	6W	Blood
207	R1311	SRR19799273	male	WB duck	6W	Blood
208	R1313	SRR19799271	male	WB duck	6W	Blood
209	R1317	SRR19799268	female	WB duck	6W	Blood
210	R1319	SRR19799267	female	WB duck	6W	Blood
211	R1320	SRR19799266	female	WB duck	6W	Blood
212	R1323	SRR19799264	female	WB duck	6W	Blood
213	R1324	SRR19799262	male	WB duck	6W	Blood
214	R1325	SRR19799261	female	WB duck	6W	Blood
215	R1327	SRR19798945	male	WB duck	6W	Blood
216	R997	SRR19799123	male	WB duck	6W	Blood
217	R998	SRR19799122	female	WB duck	6W	Blood
218	R999	SRR19799121	female	WB duck	6W	Blood
219	R1074	SRR19799024	male	GF duck	6W	Blood
220	R1075	SRR19799023	male	GF duck	6W	Blood
221	R1076	SRR19799022	female	GF duck	6W	Blood
222	R1077	SRR19799020	female	GF duck	6W	Blood
223	R1079	SRR19799018	female	GF duck	6W	Blood
224	R1081	SRR19799224	female	GF duck	6W	Blood
225	R1082	SRR19799223	male	GF duck	6W	Blood
226	R1083	SRR19799222	female	GF duck	6W	Blood
227	R1084	SRR19799221	female	GF duck	6W	Blood
228	R1085	SRR19799220	female	GF duck	6W	Blood
229	R1086	SRR19799219	female	GF duck	6W	Blood
230	R1087	SRR19799218	male	GF duck	6W	Blood
231	R1088	SRR19799215	male	GF duck	6W	Blood
232	R1089	SRR19799214	male	GF duck	6W	Blood
233	R1091	SRR19799212	male	GF duck	6W	Blood
234	R1092	SRR19799211	female	GF duck	6W	Blood
235	R1093	SRR19799210	male	GF duck	6W	Blood
236	R1094	SRR19799209	male	GF duck	6W	Blood
237	R1095	SRR19799208	male	GF duck	6W	Blood
238	R1096	SRR19799207	male	GF duck	6W	Blood
239	R1098	SRR19799206	male	GF duck	6W	Blood
240	R1099	SRR19799204	female	GF duck	6W	Blood
241	R1101	SRR19799203	female	GF duck	6W	Blood
242	R1102	SRR19799202	male	GF duck	6W	Blood
243	R1103	SRR19799201	male	GF duck	6W	Blood
244	R1162	SRR19798993	male	GF duck	6W	Blood
245	R1227	SRR19798991	male	GF duck	6W	Blood
246	R1228	SRR19798989	female	GF duck	6W	Blood
247	R1231	SRR19798988	female	GF duck	6W	Blood
248	R1232	SRR19798987	female	GF duck	6W	Blood
249	R1234	SRR19798986	male	GF duck	6W	Blood
250	R1236	SRR19798985	female	GF duck	6W	Blood
251	R1240	SRR19798983	female	GF duck	6W	Blood
252	R1241	SRR19798982	male	GF duck	6W	Blood
253	R1242	SRR19798981	male	GF duck	6W	Blood
254	R1243	SRR19798980	female	GF duck	6W	Blood
255	R1244	SRR19798978	male	GF duck	6W	Blood
256	R1246	SRR19798977	male	GF duck	6W	Blood
257	R1247	SRR19798976	female	GF duck	6W	Blood
258	R1250	SRR19798974	male	GF duck	6W	Blood
259	R1282	SRR19799295	male	GF duck	6W	Blood
260	R1283	SRR19799294	male	GF duck	6W	Blood
261	R1284	SRR19799293	female	GF duck	6W	Blood
262	R1286	SRR19799292	male	GF duck	6W	Blood
263	R1287	SRR19799291	female	GF duck	6W	Blood
264	R947	SRR19799232	male	GF duck	6W	Blood
265	R950	SRR19799230	female	GF duck	6W	Blood
266	R952	SRR19799228	male	GF duck	6W	Blood
267	R953	SRR19799227	female	GF duck	6W	Blood
268	R954	SRR19799226	female	GF duck	6W	Blood
269	R965	SRR19799146	female	GF duck	6W	Blood
270	R969	SRR19799142	male	GF duck	6W	Blood
271	R971	SRR19799141	male	GF duck	6W	Blood
272	R973	SRR19799140	female	GF duck	6W	Blood
273	R975	SRR19799137	female	GF duck	6W	Blood
274	R977	SRR19799136	male	GF duck	6W	Blood
275	R979	SRR19799135	female	GF duck	6W	Blood
276	R981	SRR19799134	male	GF duck	6W	Blood
277	R982	SRR19799133	female	GF duck	6W	Blood
278	R983	SRR19799132	female	GF duck	6W	Blood
279	R984	SRR19799131	male	GF duck	6W	Blood
280	R985	SRR19799130	male	GF duck	6W	Blood
281	R986	SRR19799129	female	GF duck	6W	Blood
282	R988	SRR19799127	female	GF duck	6W	Blood
283	R989	SRR19799126	female	GF duck	6W	Blood
284	R990	SRR19799125	male	GF duck	6W	Blood
285	R991	SRR19799124	female	GF duck	6W	Blood
286	R1056	SRR19799039	male	BF duck	6W	Blood
287	R1057	SRR19799038	female	BF duck	6W	Blood
288	R1058	SRR19799037	male	BF duck	6W	Blood
289	R1059	SRR19799036	male	BF duck	6W	Blood
290	R1061	SRR19799035	male	BF duck	6W	Blood
291	R1063	SRR19799033	male	BF duck	6W	Blood
292	R1065	SRR19799031	male	BF duck	6W	Blood
293	R1066	SRR19799030	female	BF duck	6W	Blood
294	R1067	SRR19799029	female	BF duck	6W	Blood
295	R1068	SRR19799028	male	BF duck	6W	Blood
296	R1069	SRR19799027	male	BF duck	6W	Blood
297	R1070	SRR19799026	female	BF duck	6W	Blood
298	R1073	SRR19799025	male	BF duck	6W	Blood
299	R1160	SRR19798994	female	BF duck	6W	Blood
300	R914	SRR19799257	male	BF duck	6W	Blood
301	R915	SRR19799254	female	BF duck	6W	Blood
302	R917	SRR19799253	male	BF duck	6W	Blood
303	R921	SRR19799252	female	BF duck	6W	Blood
304	R922	SRR19799251	male	BF duck	6W	Blood
305	R924	SRR19799250	female	BF duck	6W	Blood
306	R926	SRR19799249	female	BF duck	6W	Blood
307	R928	SRR19799248	male	BF duck	6W	Blood
308	R931	SRR19799247	female	BF duck	6W	Blood
309	R932	SRR19799246	male	BF duck	6W	Blood
310	R933	SRR19799245	female	BF duck	6W	Blood
311	R934	SRR19799243	male	BF duck	6W	Blood
312	R936	SRR19799242	female	BF duck	6W	Blood
313	R938	SRR19799241	male	BF duck	6W	Blood
314	R939	SRR19799240	female	BF duck	6W	Blood
315	R940	SRR19799239	female	BF duck	6W	Blood
316	R941	SRR19799238	male	BF duck	6W	Blood
317	R942	SRR19799237	female	BF duck	6W	Blood
318	R944	SRR19799236	female	BF duck	6W	Blood
319	R945	SRR19799235	female	BF duck	6W	Blood
320	R946	SRR19799234	female	BF duck	6W	Blood
321	R948	SRR19799231	male	BF duck	6W	Blood
322	R951	SRR19799229	male	BF duck	6W	Blood
323	R958	SRR19799225	female	BF duck	6W	Blood
324	R961	SRR19799151	male	BF duck	6W	Blood
325	R963	SRR19799148	female	BF duck	6W	Blood
326	R964	SRR19799147	male	BF duck	6W	Blood
327	R966	SRR19799145	female	BF duck	6W	Blood
328	R968	SRR19799143	male	BF duck	6W	Blood
329	R1026	SRR19799040	female	WY duck	6W	Blood
330	R1131	SRR19799013	female	WY duck	6W	Blood
331	R1133	SRR19799011	female	WY duck	6W	Blood
332	R1134	SRR19799010	male	WY duck	6W	Blood
333	R1137	SRR19799008	female	WY duck	6W	Blood
334	R1138	SRR19799007	male	WY duck	6W	Blood
335	R1139	SRR19799006	female	WY duck	6W	Blood
336	R1143	SRR19799004	male	WY duck	6W	Blood
337	R1144	SRR19799003	female	WY duck	6W	Blood
338	R1150	SRR19799000	female	WY duck	6W	Blood
339	R1152	SRR19798999	male	WY duck	6W	Blood
340	R1154	SRR19798998	female	WY duck	6W	Blood
341	R1155	SRR19798997	male	WY duck	6W	Blood
342	R1158	SRR19798996	female	WY duck	6W	Blood
343	R1159	SRR19798995	male	WY duck	6W	Blood
344	R1253	SRR19798972	female	WY duck	6W	Blood
345	R1254	SRR19798971	female	WY duck	6W	Blood
346	R1255	SRR19798970	male	WY duck	6W	Blood
347	R1258	SRR19798969	female	WY duck	6W	Blood
348	R1259	SRR19798967	male	WY duck	6W	Blood
349	R1260	SRR19798966	male	WY duck	6W	Blood
350	R1263	SRR19798964	female	WY duck	6W	Blood
351	R1264	SRR19798963	male	WY duck	6W	Blood
352	R1265	SRR19798962	male	WY duck	6W	Blood
353	R1266	SRR19798961	female	WY duck	6W	Blood
354	R1268	SRR19798960	female	WY duck	6W	Blood
355	R1269	SRR19798959	male	WY duck	6W	Blood
356	R1270	SRR19798958	female	WY duck	6W	Blood
357	R1271	SRR19798956	female	WY duck	6W	Blood
358	R1272	SRR19798955	male	WY duck	6W	Blood
359	R1273	SRR19798954	male	WY duck	6W	Blood
360	R1274	SRR19798953	female	WY duck	6W	Blood
361	R1275	SRR19798952	female	WY duck	6W	Blood
362	R1276	SRR19798951	female	WY duck	6W	Blood
363	R1277	SRR19798950	female	WY duck	6W	Blood
364	R1278	SRR19798949	male	WY duck	6W	Blood
365	R1279	SRR19798948	male	WY duck	6W	Blood
366	R1280	SRR19798947	female	WY duck	6W	Blood
367	26	SRR7091465	female	Mallard	6W	Blood
368	28	SRR7091426	female	Mallard	6W	Blood
369	29	SRR7091425	female	Mallard	6W	Blood
370	32	SRR7091424	female	Mallard	6W	Blood
371	33	SRR7091423	female	Mallard	6W	Blood
372	34	SRR7091430	female	Mallard	6W	Blood
373	45	SRR7091429	female	Mallard	6W	Blood
374	46	SRR7091428	female	Mallard	6W	Blood
375	49	SRR7091427	female	Mallard	6W	Blood
376	6	SRR7091458	female	Mallard	6W	Blood
377	7	SRR7091457	female	Mallard	6W	Blood
378	70	SRR7091474	female	Mallard	6W	Blood
379	76	SRR7091472	female	Mallard	6W	Blood
380	78	SRR7091475	female	Mallard	6W	Blood
381	80	SRR7091476	female	Mallard	6W	Blood
382	82	SRR7091438	female	Mallard	6W	Blood
383	83	SRR7091437	female	Mallard	6W	Blood
384	84	SRR7091440	female	Mallard	6W	Blood
385	90	SRR7091439	female	Mallard	6W	Blood
386	96	SRR7091441	female	Mallard	6W	Blood
387	PT1	SRR7091456	male	Putian duck	6W	Blood
388	PT2	SRR7091455	female	Putian duck	6W	Blood
389	PT3	SRR7091515	female	Putian duck	6W	Blood

## Sheet: Table S2
Table S2 List of 37 ducks for RNA-seq used in the study.
Library_ID	Accession	Sample_name	Sex	Breed	Age	Tissue
1	SRR28981185	LC_E12_S1	male	Liancheng duck	E12d	Skin
2	SRR28981184	LC_E12_S2	female	Liancheng duck	E12d	Skin
3	SRR28981183	LC_E12_S3	male	Liancheng duck	E12d	Skin
4	SRR28981182	LC_E12_S4	female	Liancheng duck	E12d	Skin
5	SRR28981181	LC_E15_S1	male	Liancheng duck	E15d	Skin
6	SRR28981180	LC_E15_S2	female	Liancheng duck	E15d	Skin
7	SRR28981179	LC_E15_S3	male	Liancheng duck	E15d	Skin
8	SRR28981178	LC_E20_S1	female	Liancheng duck	E20d	Skin
9	SRR28981177	LC_E20_S2	male	Liancheng duck	E20d	Skin
10	SRR28981176	LC_E20_S3	female	Liancheng duck	E20d	Skin
11	SRR28981175	LC_E28_S1	male	Liancheng duck	E28d	Skin
12	SRR28981174	LC_E28_S2	female	Liancheng duck	E28d	Skin
13	SRR28981173	LC_E28_S3	male	Liancheng duck	E28d	Skin
14	SRR28981172	LC_1W_S1	female	Liancheng duck	1W	Skin
15	SRR28981171	LC_1W_S2	male	Liancheng duck	1W	Skin
16	SRR28981170	LC_1W_S3	female	Liancheng duck	1W	Skin
17	SRR28981169	LC_1W_F1	male	Liancheng duck	1W	Feather follicle
18	SRR28981168	LC_1W_F2	female	Liancheng duck	1W	Feather follicle
19	SRR28981163	LC_1W_F3	male	Liancheng duck	1W	Feather follicle
20	SRR28981164	PK_1W_F1	female	Pekin duck	1W	Feather follicle
21	SRR28981165	PK_1W_F2	male	Pekin duck	1W	Feather follicle
22	SRR28981166	PK_1W_F3	female	Pekin duck	1W	Feather follicle
23	SRR28981167	White_1W_F1	male	WB duck	1W	Feather follicle
24	SRR28981158	White_1W_F2	female	WB duck	1W	Feather follicle
25	SRR28981159	White_1W_F3	male	WB duck	1W	Feather follicle
26	SRR28981160	Wild_1W_F1	female	Mallard	1W	Feather follicle
27	SRR28981161	Wild_1W_F2	male	Mallard	1W	Feather follicle
28	SRR28981162	Wild_1W_F3	female	Mallard	1W	Feather follicle
29	SRR29069675	Heart	female	Mallard	8W	Heart
30	SRR1295549	Fat	female	Mallard	8W	Fat
31	SRR29069671	Muscle	female	Mallard	8W	Muscle
32	SRR29069677	Brain	female	Mallard	8W	Brain
33	SRR29069669	Spleen	female	Mallard	8W	Spleen
34	SRR29069672	Lung	female	Mallard	8W	Lung
35	SRR29069673	Liver	female	Mallard	8W	Liver
36	SRR29069674	Kidney	female	Mallard	8W	Kidney
37	SRR29069670	Skin	female	Mallard	8W	Skin

## Sheet: Table S3
Table S3 The information on the primers used for qPCR.
Name	Primer information	TM (℃)	Purpose
qPCR-PMEL	F: GGACGTGTCGCAGATGGAGG	63	Expression analysis
	R: CGCTCTGGTCCCCGAAATCC
β-actin	F: CAGCACGATGAAAATCAAGATCA	63	Expression analysis
	R: TTGGTAACAGTCCGGTTTAGA

## Sheet: Table S4
Table S4 Table Summary of Hi-C reads mapping results.
Items	Mapping information
Raw Reads Number	2071623152
Raw Bases Number	310743472800
Clean Reads Number	1824597812
Clean Reads Rate(%)	88.08
Clean Bases Number	273689671800
Low-quality Reads Number	6
Low-quality Reads Rate(%)	0
Ns Reads Number	396
Ns Reads Rate(%)	0
Adapter Polluted Reads Number	247024938
Adapter Polluted Reads Rate(%)	11.92
Raw Q30 Bases Rate(%)	97.03
Clean Q30 Bases Rate(%)	96.84
Raw GC percent(%)	42.64
Clean GC percent(%)	42.44

## Sheet: Table S5
Table S5 The genome scaffolds and contigs information of Liancheng duck genome (GCA_039998735.1).
Items	scaffolds		contigs
	length(bp)	number	length(bp)	number
max_length	209754324		44529552
N10	209754324	1	32778982	4
N20	161090435	2	23486037	9
N30	120036222	3	17880146	15
N40	115613083	4	14938968	23
N50	83980382	5	12173573	33
N60	67655027	7	8137867	45
N70	38462174	9	6191072	64
N80	23884163	13	2975000	94
N90	16440650	20	1276049	166
Total_length	1291395459		1291055959
number>=100bp	145		824
number>=2000bp	145		824

## Sheet: Table S6
Table S6 Assembly statistics of the Liancheng duck genome and previous duck (Anas platyrhynchos) genome
Assembly	GenBank	Breed	Assembly level	Scaffold N50	Contig N50	Genome size	Year
				（Mb）	（Kb）	（Gb）
Liancheng duck	GCA_039998735.1	Liancheng duck	Chromosome	84	12170	1.3	2024
ZJU1.0	GCA_015476345.1	Pekin duck	Chromosome	76.3	5700	1.2	2020
duckbase.refseq.v4	GCA_900411745.1	Pekin duck	Chromosome	74	29.9	1.1	2020
CAU-Wild1.1	GCA_008746955.3	Mallard	Chromosome	77.6	11500	1.2	2023
NAwild_v1.0	GCA_030704485.1	Mallard	Chromosome	79.2	43	1	2023
CAU_duck1.0	GCA_002743455.1	Pekin duck	Chromosome	75	88	1.1	2017
IASCAAS_PekingDuck_PBH1.5	GCA_003850225.1	Pekin duck	Chromosome	76.1	36.8	1.1	2018
CAU_Pekin_2.0	GCA_017639285.1	Pekin duck	Scaffold	76.3	16000	1.2	2021
CAU_Laying_1.0	GCA_017639305.1	Laying duck	Scaffold	76.9	8600	1.2	2021
ASM222489v1	GCA_002224895.1	Mallard	Scaffold	2.5	38.8	1.3	2017
NIB_DD	GCA_032352815.1	Bangladeshi duck	Scaffold	0.0101	6.7	1.2	2023
BGI_duck_1.0	GCA_000355885.1	Pekin duck	Scaffold	1.2	26.1	1.1	2013

## Sheet: Table S7
Table S7 Complete evaluation table of Liancheng duck genome BUSCOs
Type	Genome (%)
Complete BUSCOs	0.967
Complete and single-copy BUSCOs	0.957
Complete and duplicated BUSCOs	0.01

## Sheet: Table S8
Table S8 Summary of chromosome regions on the genome.
Chr	Length	Gene number
Chr1	209754324	2458
Chr2	161090435	1663
Chr3	120036222	1368
Chr4	76903798	900
Chr5	67655027	1073
Chr6	38462174	586
Chr7	40383191	571
Chr8	32862308	551
Chr9	27386237	469
Chr10	21866842	381
Chr11	23884163	459
Chr12	21801478	397
Chr13	23179549	381
Chr14	20744103	390
Chr15	19705596	455
Chr16	16440650	407
Chr17	3193190	144
Chr18	12752247	322
Chr19	13360722	347
Chr20	13447540	332
Chr21	16635617	390
Chr22	9043074	270
Chr23	5956255	218
Chr24	7860321	266
Chr25	7919732	177
Chr26	3831796	323
Chr27	7608271	289
Chr28	8189474	375
Chr29	6466798	309
Chr31	746125	68
Chr33	7558727	336
ChrW	35325950	230
ChrZ	83980382	907
ChrU	108288632	1007
Total	1274320950	18819

## Sheet: Table S9
Table S9 Frequency distribution of 6.6kb insertion within MITF gene in duck population.
Breeds	Number	Homozygous insertion	Heterozygous insertion	Wildtype
Pekin ducks	117	117	0	0
Liancheng White ducks	59	0	0	59
White feather yellow beak ducks (F2)	38	38	0	0
Notes: This 6.6 kb insertion within MITF gene also showed a perfect association with plumage color in duck population, as the color of homozygous individuals was completely white and that of heterozygous individuals or individuals without the insertion was colored.

## Sheet: Table S10
Table S10 Genotypic distribution of SNP candidate variations in different duck breeds based on reference genome Liancheng duck.
Locations	SNPs	LC ducks	Pekin ducks	WB ducks	BF ducks	Mallards	Putian ducks
Chr33		n=59	n=117	n=43	n=43	n=20	n=3
5303111	TT	59	1	41	3	0	0
	TC	0	3	2	2	0	0
	CC	0	113	0	38	20	3
5303196	CC	59	1	41	2	0	0
	CA	0	3	1	3	1	0
	AA	0	113	1	38	19	3
5303277	AA	59	1	41	1	0	0
	AG	0	2	2	2	1	0
	GG	0	114	0	40	19	3
5303413	CC	59	2	42	0	0	0
	CT	0	3	1	4	2	0
	TT	0	112	0	39	18	3
5303439	AA	59	0	42	1	0	0
	AG	0	4	1	4	1	0
	GG	0	113	0	38	19	3
5303461	AA	59	0	42	1	0	0
	AG	0	2	1	4	0	0
	GG	0	115	0	38	20	3
5303533	TT	59	2	42	2	0	0
	TC	0	5	1	5	0	0
	CC	0	111	0	36	20	3
5303883	CC	59	1	41	2	0	0
	CG	0	2	2	2	0	0
	GG	0	114	0	39	20	3
5303994	AA	59	0	40	1	0	0
	AG	0	0	2	2	0	0
	GG	0	117	1	40	20	3
5303997	AA	59	0	40	2	0	0
	AG	0	0	2	2	0	0
	GG	0	117	1	39	20	3
5404026	AA	59	0	40	2	0	0
	AG	0	1	3	2	1	0
	GG	0	116	0	39	19	3
5404416	CC	59	1	41	2	0	0
	CT	0	2	2	2	0	0
	TT	0	114	0	39	20	3
5,303,241-5,303,245（AAGTA/.）	ins/ins	59	78	40	27	1	3
	ins/del	0	36	2	13	5	0
	del/del	0	3	1	3	14	0
5,304,000-5,304,007（GTCCCCAA/.）	ins/ins	59	0	40	1	0	0
	ins/del	0	0	3	2	1	0
	del/del	0	117	0	40	20	3
Notes: Genotypes of candidate variations in different breeds. These variations in the candidate region had Fst values greater than 0.8 (Liancheng ducks vs Pekin ducks).

[truncated: 2 more sheets: Table S11, Table S12]
